# Supplementary material for: Structures of the DarR transcription regulator reveal unique modes of second messenger and DNA binding
Source: Nat Commun. 2023 Nov 9;14:7239. doi: 10.1038/s41467-023-42823-0 (PMC10636190; doi:10.1038/s41467-023-42823-0)
Supplement: Supplementary file 4 — Source Data [file 41467_2023_42823_MOESM4_ESM.xlsx]

## Sheet: Figure 2a
DarR, uM	WT DaRR, mP	DarR, mutant, mP	Error, WT	Error, Mutant
0	0	0	0	0
0.2	0	0	0	0
0.4	0	0	0	0
0.5	0	0	0.3	0
0.8	0	0	0.4	0
1.3	1	0	0.05	0.2
2.3	10.3	0	0.23	0.4
3.3	20.5	0	1	0.2
4.5	23.5	0	2	0.1
6.3	30	0	1	0.2
9.3	49	0	2	0.6
12.3	64	0	1	0.06
15.3	73	0	2	0.04
18.3	82.3	0	3	0.1
24.3	96	1	6	0.5
30.3	115	2	1	1
36.3	120	5	2	2
60	130	10	2	4
Note: mP values are the mean of three measurements in each run. The error is the SD of the values.

## Sheet: Figure 3A
Rhodococcus DarR, uM	mP, WT protein	mP, mutant protein	error, WT	error, mutant
0	0	0	0	Note: mP values are the mean of three measurements in each run. The error is the SD of the values.
4	8	0	0.6	0
6	16	0	0.5	0.0002
7	20	0.05	0.8	0.003
8	27	1	1	0.1
10	36	2	2	0.3
17	43	4	1	0.4
21	57	8	4	1
26	61	10	2	0.3
38	80	14	0.5	0.5
47	88	18	1	0.1
57	94.8	20.9	2	2
80	99	26.9	3.5	2

## Sheet: Figure 4c
Standard Curve for 200pg Column
Standard	MW (Da)	Elution Vol	Log(MW)	Kave		Standard / Target	MW (kDa)	Log 10 (MW in Da)	Elution parameters Kave
Cytochrome c	12400	258.84	4.09342	0.706315		Cytochrome c	12.4	4.09342	0.706315
Carbonic Andyrase	29000	240.51	4.4624	0.618295		Carbonic Andyrase	29	4.4624	0.618295
	50000	221.79	4.69897	0.528403		apo-DarR1_WT	50	4.69897	0.528403
Bovine Serun Albumin (BSA)	66000	210.87	4.81954	0.475966		BSA	66	4.81954	0.475966
	104000	201.29	5.01703	0.429964		Complex 1 (DarR1_WT+DNA)	104	5.01703	0.429964
Alcohol dehydrogenase	150000	194.47	5.17609	0.397215		Alcohol dehydrogenase	150	5.17609	0.397215
Beta-Amilase	200000	181.26	5.30103	0.333782		Beta-Amylase	200	5.30103	0.333782
Blue Dextran (Void Volume = V0)	2000000	111.75
Kave =	(Elution Vol-Void Vol)/(Column Volume - Void Vol)
Void Volume = 111.17
Column Volume = 320
Ve	Vt	Vo		Kave	log MW	MW (Da)	MW (kDa)
201.29	320	111.75		0.429964	5.0187	104400	104.4
	slope	y-intercept
	-0.3067	1.9692

## Sheet: Figure 5c
Standard Curve from 200pg Column
Standard	MW (Da)	Elution Vol	Log(MW)	Kave		Standard / Target	MW (kDa)	Log 10 (MW in Da)	Kave
Cytochrome c	12400	258.84	4.09342	0.706315		Cytochrome c	12.4	4.09342	0.706315
Carbonic Andyrase	29000	240.51	4.4624	0.618295		Carbonic Andyrase	29	4.4624	0.618295
	50000	221.79	4.69897	0.528403		apo-DarR1_WT	50	4.69897	0.528403
	61000	216.03	4.78533	0.500744		Complex [DarR(A119E-L120R)+DNA)]	61	4.78533	0.500744
Bovine Serun Albumin (BSA)	66000	210.87	4.81954	0.475966		BSA	66	4.81954	0.475966
Alcohol dehydrogenase	150000	194.47	5.17609	0.397215		Alcohol dehydrogenase	150	5.17609	0.397215
Beta-Amilase	200000	181.26	5.30103	0.333782		Beta-Amylase	200	5.30103	0.333782
Blue Dextran (Void Volume = V0)	2000000	111.75
Kave =	(Elution Vol-Void Vol)/(Column Volume - Void Vol)
Void Volume = 111.17
Column Volume = 320
Ve	Vt	Vo		Kave	log MW	MW (Da)	MW (kDa)
216.03	320	111.75		0.500744	4.78792	61365.2	61.3652
	slope	y-intercept
	-0.3067	1.9692

## Sheet: Figure 6d
DarR, nM	opt DNA, mormalized mP	WT DNA, mP normalized	Gmutant, mP., normalized	T mutant, mP, normalized	error, opt	error, WT	error, G mutanterror, T mutant
0	0	0	0	0	0	0	0	0
5	0	0	0	0	0	0	0	0
10	0.147	0	0	0	0.003	0.002	0	0
15	0.194	0.15	0	0	0.01	0.02	0	0
20	0.246	0.17	0	0	0	0.002	0	0
25	0.313	0.25	0	0	0.004	0.005	0	0
30	0.38	0.37	0	0	0.01	0.006	0	0
35	0.418	0.44	0	0	0.02	0.02	0	0
40	0.5	0.45	0	0	0.004	0.01	0	0
45	0.531	0.46	0	0	0.02	0.002	0	0
50	0.546	0.46	0	0	0	0.002	0	0
60	0.57	0.48	0	0	0.03	0.002	0	0.003						Note: mP values are the mean of three measurements in each run. The error is the SD of the values.
70	0.615	0.53	0	0	0.02	0.002	0	0.002
80	0.63	0.54	0	0	0.01	0.01	0.001	0.004
90
110	0.68	0.54	0	0	0.005	0.02	0	0.009
135	0.74	0.55	0	0	0.002	0.04	0.004	0.003
185	0.76	0.625	0	0	0.008	0.02	0.0005	0.01
335	0.84	0.69	0	0.1	0.009	0.02	0.0002	0.03
535	0.869	0.82	0.15	0.21	0.004	0.01	0.002	0.04
735	0.879	0.85	0.3	0.36	0.03	0	0.03	0.002
935	0.93	0.9	0.4	0.48	0.01	0.02	0.005	0.002
				Note: mP values are the mean of three measurements in each run. The error is the SD of the values.

## Sheet: figure 6e
DarR, nM	WT, mP	mP, DarR(K44A)mP, DarR(G45V)			error, WT	Note: mP values are the mean of three measurements in each run. The error is the SD of the values.
0	0	0	0		0	0	0
1	0	0	0		0	0	0
2	0	0	0		0	0	0
3	15	0	0		1	0	0
4	16	0	0		2	0	0
5	26	0	0		4	0	0
6	40	0	0		1	0	0
7	45	0	0		2	0	0
8	46	0	0		1	0	0
9	47	0	0		4	0	0
10	48	0	0		0.9	0	0
12	50	0	0		0.5	0	0
14	54	0	0		3	0	0
16	56	0	0		2	0	0
18	57	0	0		1	0	0.04
22	60	0	0		2	0	0
27	61	0	0		3	0	0.005
37	67	0	0		1	0.05	0.05
77	73	0	0		4	0.06	0.007
117	79	0	0.9		0.7	0.06	0.06
157	86	0	1		0.9	0.005	0.05
257	91	1	2		1	0.006	0.006
667	93	2	3		2	0.02	0.02
967	96	3	4		1	0.03	0.03
1234	97	3	6		1	0.04	0.04
1567	98	4	8		1	0.05	0.05
																	Note: mP values are the mean of three measurements in each run. The error is the SD of the values.

## Sheet: Figure S2
Rhodococcus DarR, nM	(A-A0)/Amax-A0error		M baix DarR, nM	(A-A0)/(Amax-A0)error, M. baix		M. smeg, nM	(A-A0)/(Amax-A0)M. smeg error
0	0	0	0	0	0	0	0	Note: mP values are the mean of three measurements in each run. The error is the SD of the values.
0.3	0	0	0.3	0	0	1.5	0	0
0.7	0	0	0.7	0	0	2.8	0.026	0
1	0	0	1	0	0	3.6	0.096	0.03
1.6	0.056	0.004	1.6	0.056	0.004	4.8	0.128	0
1.9	0.07	0.003	1.9	0.07	0.003	5.6	0.22	0.02
2.2	0.084	0.004	2.2	0.084	0.004	6.8	0.3	0.03
2.5	0.1	0.002	2.5	0.1	0.002	8.4	0.4	0.01
3.1	0.127	0.02	3.1	0.127	0.02	10.45	0.5	0.02
4.1	0.169	0.002	4.1	0.169	0.002	13	0.65	0.01
4.7	0.211	0.001	4.7	0.211	0.001	19.2	0.8	0.03
5.9	0.282	0.02	5.9	0.282	0.02	43	0.95	0.05
7.5	0.35	0.001	7.5	0.35	0.001	91	0.99	0.06
10.5	0.5	0.002	10.5	0.5	0.002	140	1	0.001
19.5	0.646	0.004	19.5	0.646	0.004
21	0.732	0.003	21	0.732	0.003
32	0.78	0.04	32	0.78	0.04
43	0.87	0.02	43	0.87	0.02
67	0.98	0.002	67	0.98	0.002
103	1	0.03	103	1	0.03

## Sheet: Figure S7
M. smeg DarR, uM	mP	error	Rhodococcus DarR, uM	mP	error
0	0	0	0	0	Note: mP values are the mean of three measurements in each run. The error is the SD of the values.
1	0	0	1	8	0.005
1.5	3	0.3	2	10	0.3
4	17	1	3	21	1
7	27	1	5	25	2
9	35	2	12	36	1
11.5	40	1	21	63	0.3
21	54	1.5	34	80	0.4
34	72	1	41	107	0.8
42	88	1.5	48	118	1
60	90	2	60	125	3
70	94	3	100	132	0.9
200	100	1.5	200	134	1.7

## Sheet: Figure S12
Rhodococcus DarR, nM	(A-A0)/(Amax-A0), no added nucleotide	(A-A0)/(Amax-A0),with c-di-AMP	(A-A0)/(Amax-A0), withcAMP	error, no	error, cdiAMPerror, cAMP
0	0	0	0	0	0	0
0.15	0	0	0.1	0.04	0.03	0.003
0.3	0	0	0.197	0.04	0.01	0.004
0.45	0	0	0.34	0.04	0.05	0.005
0.75	0	0	0.4	0.05	0.02	0.004
1	0	0	0.55	0.06	0.06	0.004
2	0.0129	0.13	0.65	0.02	0.02	0.02
3	0.052	0.39	0.694	0.04	0.04	0.01
4	0.13		0.71	0.07		0.02
5	0.143		0.73	0		0.003
6	0.233	0.578	0.76	0.04	0.08	0.0022
8	0.286	0.6		0.03	0.06	Note: mP values are the mean of three measurements in each run. The error is the SD of the values.
10	0.325	0.63	0.78	0.03	0.01	0.05
14	0.61	0.75		0.1	0.03
19	0.649	0.8	0.88	0.04	0.01	0.003
29	0.792	0.84	0.91	0.03	0.05	0.03
60	0.93	0.95		0.08	0.06
130	0.98	1	1	0.09	0.007	0.03
